# Supplementary material for: Polyhydroxyalkanoate (PHA) Biopolymer Synthesis by Marine Bacteria of the Malaysian Coral Triangle Region and Mining for PHA Synthase Genes
Source: Microorganisms. 2022 Oct 18;10(10):2057. doi: 10.3390/microorganisms10102057 (PMC9607975; doi:10.3390/microorganisms10102057)
Supplement: Supplementary file 1 [file microorganisms-10-02057-s001.zip]

Archive with 1 entries (1 files):
- microorganisms-1911667-supplementary.pdf
